# Supplementary material for: Highly Flexible Poly(1,12-dodecylene 5,5′-isopropylidene-bis(ethyl 2-furoate)): A Promising Biobased Polyester Derived from a Renewable Cost-Effective Bisfuranic Precursor and a Long-Chain Aliphatic Spacer
Source: Molecules. 2023 May 16;28(10):4124. doi: 10.3390/molecules28104124 (PMC10222078; doi:10.3390/molecules28104124)
Supplement: Supplementary file 1 [file molecules-28-04124-s001.zip]

Archive with 1 entries (1 files):
- molecules-2349243-supplementary.pdf
